# Supplementary material for: Influence of Lipid Composition of Cationic Liposomes 2X3-DOPE on mRNA Delivery into Eukaryotic Cells
Source: Pharmaceutics. 2022 Dec 20;15(1):8. doi: 10.3390/pharmaceutics15010008 (PMC9860636; doi:10.3390/pharmaceutics15010008)
Supplement: Supplementary file 1 [file pharmaceutics-15-00008-s001.zip]

Archive with 1 entries (1 files):
- pharmaceutics-2074650-supplementary.pdf
